# Supplementary material for: Contrast Agent Enhanced Multimodal Photoacoustic Microscopy and Optical Coherence Tomography for Imaging of Rabbit Choroidal and Retinal Vessels in vivo
Source: Sci Rep. 2019 Apr 11;9:5945. doi: 10.1038/s41598-019-42324-5 (PMC6459908; doi:10.1038/s41598-019-42324-5)
Supplement: Supplementary file 5 — Dataset [file 41598_2019_42324_MOESM5_ESM.xlsx]

## Sheet: Tube_Blood
Comparision Photoacoustic Signal
	Background		Blood		Blood + AuNPs
Wavelength	Mean	SD	Mean	SD	Mean	SD
532 nm	0.0197	0.0033	0.1179	0.0058	0.3487	0.0315

## Sheet: PA Signal_CVs
Photoacoustic Signal Measurement of Choroidal Vessels Before and After Injection of 0.8 ml (2 mg/mL) Gold Nanoparticles
Time (min)	PA	SD	PA Signal Increase (%)				Post-Injection (min)
0 (Pre)	0.849673	0.0113206	0			Pre	2	4	6	8	10	12	14	16	18
2	1.08497	0.0113206	27.6923			0.862745	1.09804	1.23529	1.37255	1.15686	1.23529	1.11765	1.27451	1.11765	1.17647
4	1.21569	0.0196078	43.0769			0.843137	1.07843	1.21569	1.27451	1.09804	1.19608	1.11765	1.17647	1.07843	1.15686
6	1.29412	0.0706971	52.3077			0.843137	1.07843	1.19608	1.23529	1.07843	1.11765	1.11765	1.11765	1.07843	1.11765
8	1.11111	0.040817	30.7692
10	1.18301	0.059903	39.2308		Mean	0.849673	1.08497	1.21569	1.29412	1.11111	1.18301	1.11765	1.18954	1.0915	1.15033
12	1.11765	0	31.5385		SD	0.0113206	0.0113206	0.0196078	0.0706971	0.040817	0.059903	0	0.0792442	0.0226412	0.0299515
14	1.18954	0.0792442	40
16	1.0915	0.0226412	28.4615		P-Value		1.63195e-19	0.000318725	0.00600091	0.0043465	0.000594354	0.256689	0.101973	0.0350987
18	1.15033	0.0299515	35.3846

## Sheet: PA Signal_RVs_2mg.mL-1
Photoacoustic Signal Measurement of Retinal Vessels Before and After Injection of 0.8 ml (2 mg/mL) Gold Nanoparticles
Time	PA	SD	PA Signal Increase (%)				Post-Injection (min)
Pre	0.2221	0.0156	0			Pre	1	3	5	7	9	11	13
1	0.3382	0.0237	52.2738			0.245098	0.364706	0.268627	0.24902	0.231373	0.245098	0.219608	0.252941
3	0.2598	0.0065	16.9743			0.217647	0.35098	0.260784	0.243137	0.215686	0.235294	0.213725	0.247059
5	0.2368	0.0111	6.61864			0.213725	0.323529	0.254902	0.229412	0.215686	0.223529	0.211765	0.213725
7	0.2196	0.0078	-1.12562			0.211765	0.313725	0.254902	0.22549	0.215686	0.221569	0.203922	0.209804
9	0.2314	0.011	4.1873
11	0.2123	0.0065	-4.41243		Mean	0.2221	0.3382	0.2598	0.2368	0.2196	0.2314	0.2123	0.2309
13	0.2309	0.0223	3.96218		SD	0.0156	0.0237	0.0065	0.0111	0.0078	0.011	0.0065	0.0223
					P-Value	0.000429759	0.0041847	0.0448362	0.579065	0.0819482	0.16537	0.30683
Photoacoustic Image Contrast Between Myelinated nerve fibers (background) and Retinal and choroidal vessels
Pre-Injection
	PA	SD	Contrast	SD			Pre
Retinal Vessels	0.2221	0.016	10	1.2456			RVs	CVs	Mye Nerver Fiber
Myelinated nerve fibers	0.0213	0.0019					0.245098	0.0568627	0.027451
Choroidal Vessels	0.0504	0.0033	3.40675	0.3964			0.217647	0.054902	0.0235294
							0.213725	0.054902	0.0235294
							0.211765	0.054902	0.0215686
Post-Injection						P-Value	8.13409e-05
	PA	SD	Contrast	SD
Retinal Vessels	0.3382	0.0257	16	1.5584			Post
Myelinated nerve fibers	0.0221	0.0011					0.364706	0.119608	0.0254902
Choroidal Vessels	0.0448	0.0178	7.5	3.4278			0.35098	0.0470588	0.0235294
							0.323529	0.045098	0.0235294
							0.313725	0.045098	0.0235294
						P-Value	0.000106805

## Sheet: PA Signal_RVs_5mg.mL-1
Photoacoustic Signal of Retinal Vessels Before and After Injection of 0.8 ml (5 mg/mL) Gold Nanoparticles
Time (min)	PA	SD	PA Signal Increase (%)					Post_Injection
0	0.127451	0.00196078	0				Pre-Injection	1	2	3	4	5	6	7	8	9	10	11	12	13	14
1	0.156209	0.00113206	22.5641				0.129412	0.156863	0.176471	0.194118	0.2	0.205882	0.219608	0.235294	0.205882	0.239216	0.180392	0.184314	0.203922	0.180392	0.184314
2	0.175163	0.00226412	37.4359				0.127451	0.156863	0.176471	0.170784	0.190196	0.205882	0.211765	0.223529	0.205882	0.239216	0.180392	0.180392	0.190196	0.178431	0.166667
3	0.181242	0.0118532	42.2051				0.12549	0.154902	0.172549	0.178824	0.184314	0.205882	0.209804	0.213725	0.205882	0.215686	0.180392	0.180392	0.190196	0.170588	0.166667
4	0.191503	0.00792442	50.2564
5	0.205882	0	61.5385			Mean	0.127451	0.156209	0.175163	0.181242	0.191503	0.205882	0.213725	0.224183	0.205882	0.231373	0.180392	0.181699	0.194771	0.176471	0.172549
6	0.213725	0.00518775	67.6923			SD	0.00196078	0.00113206	0.00226412	0.0118532	0.00792442	0	0.00518775	0.0107992	0	0.0135847	0	0.00226412	0.00792442	0.00518775	0.0101885
7	0.224183	0.0107992	75.8974			P_Value		0.000516129	0.0001876	0.0129191	0.00290276	0.000208268	0.000516129	0.0027733	0.000208268	0.00436194	0.000456934	0.000145127	0.0029093	0.00159617	0.0117615
8	0.208824	0	63.8462
9	0.231373	0.0135847	81.5385
10	0.180392	0	41.5385
11	0.181699	0.00226412	42.5641	`
12	0.194771	0.00792442	52.8205
13	0.176471	0.00518775	38.4615
14	0.172549	0.0101885	35.3846

## Sheet: Cell Viability
Cell Viability
24h	Contol	12.5 µg	25 µg	50 µg	100 µg	200 µg	400 µg
	1.169	1.099	1.099	1.072	1.142	1.101	1.053
	1.07	1.194	1.145	1.147	1.134	1.074	1.095
	1.204	1.182	1.104	1.147	1.044	1.079	1.119
	1.14767	1.15833	1.116	1.122	1.10667	1.08467	1.089
Mean	100	100.929	97.2408	97.7636	96.4275	94.5106	94.8882
	0.0695006	0.0517333	0.0252389	0.0433013	0.0544181	0.0143643	0.0334066
SD	6.05582	4.50769	2.19915	3.77298	4.74163	1.25161	2.91083
P_value (Group to group)	0.871774	0.203992	0.795481	0.787895	0.527582	0.886136
P_value (Group to Control)	0.871774	0.617156	0.673919	0.592874	0.233472	0.303853
	Contol	12.5 µg	25 µg	50 µg	100 µg	200 µg	400 µg
	0.971	0.964	0.985	1.07	0.966	1.044	0.988
	1.117	0.985	1.011	0.995	1.078	1.008	0.96
48h	0.995	1.115	1.053	1.008	0.992	0.967	0.997
Mean	1.02767	1.02133	1.01633	1.02433	1.012	1.00633	0.981667
	100	99.3837	98.8972	99.6756	98.4755	97.9241	95.5238
SD	0.0782901	0.0817945	0.0343123	0.0400791	0.0586174	0.038527	0.0192959
	7.61823	7.95924	3.33885	3.90001	5.70393	3.74898	1.87765
P_value (Group to group)	0.938556	0.877045	0.857881	0.840605	0.908906	0.46343
P_value (Group to Control)	0.938556	0.838621	0.963378	0.311868	0.724542	0.49551

## Sheet: Particles Size_DLS
Particle Size
Bare AuNPs		PEG-AuNPs
Diameter (nm)	Frequency	Diameter (nm)	Frequency
0.4	0	0.4	0
0.463	0	0.463	0
0.536	0	0.536	0
0.621	0	0.621	0
0.719	0	0.719	0
0.833	0	0.833	0
0.965	0	0.965	0
1.117	0	1.117	0
1.294	0	1.294	0
1.499	0	1.499	0
1.736	0	1.736	0
2.01	0	2.01	0
2.328	0	2.328	0
2.696	0	2.696	0
3.122	0	3.122	0
3.615	0	3.615	0
4.187	0	4.187	0
4.849	0	4.849	0
5.615	0	5.615	0
6.503	0	6.503	0
7.531	0	7.531	0
8.721	0	8.721	0
10.1	0	10.1	0
11.696	0	11.696	0
13.545	0	13.545	0
15.686	1.379	15.686	0
18.166	5.171	18.166	0
21.037	10.341	21.037	0
24.363	15.105	24.363	0
28.214	17.871	28.214	1.573
32.674	17.79	32.674	5.599
37.84	14.959	37.84	10.9
43.821	10.333	43.821	15.614
50.748	5.396	50.748	18.147
58.771	1.655	58.771	17.72
68.061	0	68.061	14.553
78.82	0	78.82	9.73
91.28	0	91.28	4.825
105.709	0	105.709	1.338
122.42	0	122.42	0
141.772	0	141.772	0
164.183	0	164.183	0
190.137	0	190.137	0
220.194	0	220.194	0
255.002	0	255.002	0
295.312	0	295.312	0
341.995	0	341.995	0
396.058	0	396.058	0
458.666	0	458.666	0
531.172	0	531.172	0
615.139	0	615.139	0
712.379	0	712.379	0
824.992	0	824.992	0
955.406	0	955.406	0
1106.43	0	1106.43	0
1281.34	0	1281.34	0
1483.89	0	1483.89	0
1718.47	0	1718.47	0
1990.12	0	1990.12	0
2304.72	0	2304.72	0
2669.04	0	2669.04	0
3090.96	0	3090.96	0
3579.58	0	3579.58	0
4145.44	0	4145.44	0
4800.75	0	4800.75	0
5559.64	0	5559.64	0
6438.51	0	6438.51	0
7456.3	0	7456.3	0
8634.99	0	8634.99	0
10000	0	10000	0

## Sheet: PA Signal_Phantom
Phantom Study: PA Signal Measurement
	PA Signal
	Background		0.5 mg/mL		1 mg/mL		2 mg/mL		4 mg/mL		5 mg/mL
Wavelength (nm)	Mean	SD	Mean	SD	Mean	SD	Mean	SD	Mean	SD	Mean	SD
500	0.0182	0.0011	0.0183	0.001	0.0182	0.001	0.022	0.001	0.0493	0.003	0.1521	0.00738
510	0.0178	0.00060352	0.019	0.00092189	0.0204	0.0028	0.0312	0.002	0.0792	0.0041	0.2484	0.0221
520	0.0181	0.0008711	0.0201	0.0008711	0.0222	0.0011	0.0425	0.0035	0.1064	0.0076	0.3766	0.0311
524	0.0184	0.00098554	0.0218	0.0014	0.0234	0.0013	0.0471	0.0039	0.1204	0.0122	0.3933	0.031
532	0.0183	0.00095953	0.0241	0.0011	0.0313	0.0031	0.0691	0.0079	0.1842	0.0148	0.4899	0.0136
540	0.0186	0.001	0.03	0.0033	0.032	0.0024	0.0783	0.008	0.2087	0.0258	0.5	0
550	0.0187	0.001	0.0334	0.0056	0.0366	0.0059	0.0829	0.0093	0.2367	0.0297	0.5	0
560	0.0192	0.00080469	0.0309	0.0031	0.0337	0.0036	0.0848	0.011	0.2384	0.0306	0.4887	0.0142
570	0.0192	0.00080469	0.0188	0.0012	0.0193	0.00095953	0.0235	0.0063	0.0524	0.0109	0.1436	0.0308

## Sheet: Body Weight
Body Weight										Body Weight Increasing
Day	0	1	2	3	4	5	6	7		Day	0	1	2	3	4	5	6	7		Day	Control		2 mg/mL		5 mg/mL
Control																					Mean	SD	Mean	SD	Mean	SD
	1.96	1.96	1.96	1.98	2	2.01	2.03	2.1			0	0	0	0.02	0.04	0.05	0.07	0.14		1	0.0266667	0.0305505	0.00444444	0.00509175	0.03	0.03
	1.87	1.89	1.9	1.92	1.94	1.96	1.98	2.01			0	0.02	0.03	0.05	0.07	0.09	0.11	0.14		2	0.0366667	0.0404145	0.0155556	0.00509175	0.0466667	0.0305505
	1.81	1.87	1.89	1.9	1.92	1.94	1.95	2			0	0.06	0.08	0.09	0.11	0.13	0.14	0.19		3	0.0533333	0.0351188	0.0255556	0.0150308	0.0533333	0.0321455
																				4	0.0733333	0.0351188	0.0455556	0.0150308	0.08	0.03
Mean	1.88	1.90667	1.91667	1.93333	1.95333	1.97	1.98667	2.03667			0	0.0266667	0.0366667	0.0533333	0.0733333	0.09	0.106667	0.156667		5	0.09	0.04	0.07	0.02	0.103333	0.0251661
SD	0.0754983	0.0472582	0.0378594	0.0416333	0.0416333	0.0360555	0.0404145	0.0550757			0	0.0305505	0.0404145	0.0351188	0.0351188	0.04	0.0351188	0.0288675		6	0.106667	0.0351188	0.0922222	0.0157527	0.126667	0.0152753
																				7	0.156667	0.0288675	0.128889	0.0117063	0.166667	0.0305505
2 mg/mL
20170816	2.35	2.35	2.37	2.38	2.4	2.42	2.42	2.43			0	0.01	0.02	0.04	0.06	0.09	0.11	0.14
20170820	1.81	1.82	1.83	1.85	1.87	1.9	1.92	1.95			0	0	0.01	0.01	0.03	0.05	0.08	0.13
	1.84	1.84	1.85	1.85	1.87	1.89	1.92	1.97			0	0.00333333	0.0166667	0.0266667	0.0466667	0.07	0.0866667	0.116667
Mean	2	2.00333	2.01667	2.02667	2.04667	2.07	2.08667	2.11667			0	0.00444444	0.0155556	0.0255556	0.0455556	0.07	0.0922222	0.128889
SD	0.30348	0.300389	0.306159	0.305996	0.305996	0.30315	0.288675	0.271539			0	0.00509175	0.00509175	0.0150308	0.0150308	0.02	0.0157527	0.0117063
5 mg/mL
	1.71	1.74	1.75	1.75	1.79	1.81	1.84	1.87			0	0.03	0.04	0.04	0.08	0.1	0.13	0.16
	1.81	1.87	1.89	1.9	1.92	1.94	1.95	2.01			0	0.06	0.08	0.09	0.11	0.13	0.14	0.2
	1.84	1.84	1.86	1.87	1.89	1.92	1.95	1.98			0	0	0.02	0.03	0.05	0.08	0.11	0.14
Mean	1.78667	1.81667	1.83333	1.84	1.86667	1.89	1.91333	1.95333			0	0.03	0.0466667	0.0533333	0.08	0.103333	0.126667	0.166667
SD	0.0680686	0.0680686	0.0737111	0.0793725	0.0680686	0.07	0.0635085	0.0737111			0	0.03	0.0305505	0.0321455	0.03	0.0251661	0.0152753	0.0305505

## Sheet: ICP_MS
ICP-MS Analysis
Tissue	Amount of AuNPs (ppb)
	Mean	Signal Precision (rsd in %)
Blood	0.57186	2.19226
Heart	5.83897	0.85376
Lung	13.1888	0.49103
Kidney	32.1487	0.45172
Liver	394.256	13.7106
Spleen	908.064	1.29785

## Sheet: OCT Signal
OCT Signal
							Post-injection
Time	Mean	SD	OCT Signal Increase (%)			Pre	1	2	3	5	7	9	11
0 (Pre)	31.6667	1.52753	0			30	45	40	37	36	37	36.5	35.3
1	45.7667	0.750555	44.5263			32	46.5	41	37.2	36.5	38.1	35.5	36.3
2	40.5	0.5	27.8947			33	45.8	40.5	36	38.4	39	37.8	35.2
3	36.7333	0.64291	16		Mean	31.6667	45.7667	40.5	36.7333	36.9667	38.0333	36.6	35.6
5	36.9667	1.26623	16.7368		SD	1.52753	0.750555	0.5	0.64291	1.26623	1.00167	1.15326	0.608276
7	38.0333	1.00167	20.1053
9	36.6	1.15326	15.5789		P_value	0.0022225	0.00669611	0.048363	0.00669611	0.00248515	0.0296281	0.0499306
11	35.6	0.608276	12.4211

[truncated: 3 more sheets: OCT Spectrum, PA Signal_RVs_Pigmented, Photostaility]
